# Supplementary material for: A Comparison of Ultra-Widefield Imaging Quality Obtained with Zeiss Clarus and Optos for Virtual Medical Retina Services
Source: J Clin Med. 2025 May 8;14(10):3270. doi: 10.3390/jcm14103270 (PMC12111814; doi:10.3390/jcm14103270)
Supplement: Supplementary file 1 [file jcm-14-03270-s001.zip]

Archive with 1 entries (1 files):
- jcm-3621083-supplementary.pdf
